# Supplementary material for: Ibrutinib Does Not Impact CCR7-Mediated Homeostatic Migration in T-Cells from Chronic Lymphocytic Leukemia Patients
Source: Cancers (Basel). 2022 May 31;14(11):2729. doi: 10.3390/cancers14112729 (PMC9179528; doi:10.3390/cancers14112729)
Supplement: Supplementary file 1 [file cancers-14-02729-s001.zip]

Archive with 1 entries (1 files):
- cancers-1755736-supplementary.mp4
